# Supplementary material for: Luminal breast cancer identity is determined by loss of glucocorticoid receptor activity
Source: EMBO Mol Med. 2023 Oct 30;15(12):e17737. doi: 10.15252/emmm.202317737 (PMC10701603; doi:10.15252/emmm.202317737)
Supplement: Supplementary file 2 — Table EV1 [file EMMM-15-e17737-s006.xlsx]

## Sheet: Sheet1
Expanded View Table 1. Overview of models used to produce the GR activity signature.
Origin	Treatment	Source	Technology
Breast (MCF-7)	Dex	E-GEOD-79761	Affymetrix (array)
Breast (MCF-10-Myc)	Dex	E-GEOD-4917	Affymetrix (array)
Bronchial epithelial cells	Dex	E-GEOD-1815	Affymetrix (array)
Dental folicle	Dex	E-GEOD-20963	Affymetrix (array)
Endometrium	Dexa	GSE109892	Illumina (RNA-Seq)
Eosinophils	Pred	GSE111789	Illumina (RNA-Seq)
HUVEC	Dex	GSE25269	Affymetrix (array)
Keratinocytes	Dex	E-GEOD-26487	Affymetrix (array)
Leukemia (DND41 - 2)	Dex	E-GEOD-41062	Illumina (array)
Leukemia (2)	Dex	E-GEOD-33135	Affymetrix (array)
Leukemia	Dex	E-GEOD-39338	Affymetrix (array)
Leukemia	Dex	GSE71615	Affymetrix (array)
Lung cancer (A549)	HC	In-house	RNA-Seq
Lung cancer (H1944)	HC	In-house	RNA-Seq
Lung cancer (H1975)	HC	In-house	RNA-Seq
Lung cancer (H2122)	HC	In-house	RNA-Seq
Lung cancer (H460)	HC	In-house	RNA-Seq
Lymphoma	Dex	GSE71102	Illumina (array)
Macrophage	Dex	E-GEOD-61880	Affymetrix (array)
Mesenchymal cells	Dex	E-GEOD-18043	Affymetrix (array)
Mesothelioma (H2795)	HC	In-house	RNA-Seq
Mesothelioma (m28)	HC	In-house	RNA-Seq
Mesothelioma (MSTO-211H)	HC	In-house	RNA-Seq
Mesothelioma (VAMT)	HC	In-house	RNA-Seq
Osteoblast	Dex	E-GEOD-10311	Affymetrix
Ovarian	Dex	E-GEOD-54608	Illumina (array)
Peripheral blood	Dex	E-GEOD-22779	Affymetrix
Podocytes	Dex	GSE80651	Illumina (RNA-Seq
Podocytes	Dex	E-GEOD-39823	Illumina (array)
Prostate (LNCaP)	Dex	GSE71099	Illumina (array)
Prostate (VCaP)	Dex	E-GEOD-51872	Illumina (array)
