# Supplementary material for: Luminal breast cancer identity is determined by loss of glucocorticoid receptor activity
Source: EMBO Mol Med. 2023 Oct 30;15(12):e17737. doi: 10.15252/emmm.202317737 (PMC10701603; doi:10.15252/emmm.202317737)
Supplement: Supplementary file 3 — Table EV2 [file EMMM-15-e17737-s001.xlsx]

## Sheet: genes_listGR
Expanded View Table 2. List of genes in the GR activity signature.
GR Activity Genes
KLF9
DNAJB4
STOM
ZBTB16
TSC22D3
ARHGAP24
RBMS3
P2RY12
PER1
OGFRL1
PLCL1
ELMO1
DUSP1
FKBP5
IRAK3
ABLIM3
SLC31A2
BCL6
TNFSF8
PPP1R16B
SLA
AKAP13
IL6R
SGK1
KLHL4
AHNAK
ABCA6
PDZD2
AOX1
KLF7
NPR3
TLR2
CRY2
CAV1
TGFBR1
CD163
TFPI
DCLK1
TIPARP
CD53
ADORA3
MAP2
ZHX3
CSGALNACT1
MRO
RASSF4
AASS
OMD
ACSL1
PDK4
FPR1
RCAN1
KDR
HIPK2
TMEM100
BTG1
FRMD3
SMAP2
TXNIP
IFNGR1
ZNF831
FLVCR2
BEST1
CRYAB
CFLAR
TSPAN18
SLC7A2
METTL7A
EPB41L4A
CCDC69
C5AR1
PIK3R1
FZD4
CD69
SLC16A12
KIAA0513
STEAP4
ITGA10
ALOX5AP
OLFML2A
RGS2
FOXO1
GADD45B
FCER1G
SFTPD
DAAM2
ST3GAL1
NEXN
PPM1L
RHOB
NFKBIA
TDRD9
GLUL
IFI44L
PIK3IP1
SERPINE1
CALD1
LOC154761
KCNMA1
KLHL24
CACNA2D3
ITGA5
GNAO1
MAP3K5
RPS6KA2
RAPGEF5
STARD13
CLEC4E
TSPYL2
CPM
USP2
PID1
COBLL1
GSN
GFOD1
ATP10A
TNFAIP8L3
WISP2
NFIL3
ERN1
GAS1
FSTL3
ANGPTL4
AOC3
ATOH8
ARRDC2
GPR1
ALCAM
LOX
TMEM43
GGT5
EMP1
PRKAR2B
SH3TC1
IRS2
RNF150
RHOBTB2
MRVI1
CREB3L2
CA2
ZFP36
KLF15
NNMT
CDC42EP3
RHOBTB3
KCNJ2
NDRG1
CXCR4
RRAD
PER2
BIRC3
APOL2
KCNIP3
SNAI2
SLC45A1
MT2A
GADD45A
HIF3A
TNFAIP3
PTK2B
SLCO2A1
ALOX15B
ETNK2
FBXL16
CYR61
SYTL3
IL1R1
VGLL3
TFEB
PRODH
ANKRD1
FOS
EFHD1
SLC39A14
FAM43A
NRCAM
CEBPD
ERRFI1
THBS1
IL20RB
CRISPLD2
PRDM1
FGD4
NUDT16
CD72
BCL2L11
PTGER4
BTBD11
CTGF
NFIA
SEC14L2
MT1X
FOXO3
OLAH
MAOA
ANPEP
ABHD2
VSTM2L
SYN3
P4HA3
SPRY1
UNC5B
APOD
TGM1
KLHL29
DCN
PLXNA2
SORBS2
LDLRAD3
ARL4D
CHPT1
SESN1
NAV2
DDIT4
SLC38A4
CES2
HAL
MT1E
PTGER2
ANXA8
PHC2
STAG3
PTGDS
OPN3
NEBL
SUSD2
FAM105A
AQP3
EPS8
MAP3K6
TGM4
GRAMD4
SHC1
MARVELD1
USP53
SYBU
PGM2L1
SLC22A5
APOL1
TMEM63C
DISP2
SFRP5
B3GNT5
MFGE8
INHA
KCNQ1OT1
KLHL30
EPSTI1
PLAT
A4GALT
CCNA1
FAM46B
CIDEC
