# Supplementary material for: Luminal breast cancer identity is determined by loss of glucocorticoid receptor activity
Source: EMBO Mol Med. 2023 Oct 30;15(12):e17737. doi: 10.15252/emmm.202317737 (PMC10701603; doi:10.15252/emmm.202317737)
Supplement: Supplementary file 5 — Source Data for Figure 3 [file EMMM-15-e17737-s004.zip]

Archive with 5 entries (4 files):
- Source_Data_3A.xlsx
- Source_Data_3J.xlsx
- __MACOSX/
- __MACOSX/._Source_Data_3A.xlsx
- __MACOSX/._Source_Data_3J.xlsx
