# Supplementary material for: Luminal breast cancer identity is determined by loss of glucocorticoid receptor activity
Source: EMBO Mol Med. 2023 Oct 30;15(12):e17737. doi: 10.15252/emmm.202317737 (PMC10701603; doi:10.15252/emmm.202317737)
Supplement: Supplementary file 5 — Source Data for Figure 3 [file EMMM-15-e17737-s004.zip › Source_Data_3A.xlsx]

## Sheet: Soruce Data 3A
	MCF-7				EFM-192A
Concentration	Rep 1	Rep 2	Rep 3	Rep 4	Rep 1	Rep 2	Rep 3	Rep 4
100	71.0901	75.8429	68.8192	59.5201	95.937	97.2003	94.6396	82.6347
38.8153	67.7491	70.7652	74.8257	67.4639	83.0067	99.1875	102.647	96.3064
15.0663	73.5497	89.389	71.0112	56.3994	92.9827	94.8749	96.6881	93.561
5.84804	79.1014	95.2912	83.1555	67.3866	99.1689	106.425	100.016	101.362
2.26993	91.2527	91.3332	91.3033	72.0698	88.3021	97.5402	96.7538	106.375
0.881083	85.1687	91.062	90.8235	77.0136	99.714	97.15	86.6361	117.559
0.341995	94.3109	103.662	86.9952	80.3109	106.142	100.404	102.642	96.1223
0.132747	82.5598	102.882	102.509	86.3447	106.888	99.532	102.938	115.356
0.051526	92.5044	107.188	96.2849	103.762	89.8333	96.2689	97.7056	102.658
0.02	90.737	114.882	104.729	95.9921	106.331	101.568	99.7916	106.591
Vehicle	100	100	100	100	100	100	100	100
	All values were normalized to the respective control (Vehicle)
