# Supplementary material for: Luminal breast cancer identity is determined by loss of glucocorticoid receptor activity
Source: EMBO Mol Med. 2023 Oct 30;15(12):e17737. doi: 10.15252/emmm.202317737 (PMC10701603; doi:10.15252/emmm.202317737)
Supplement: Supplementary file 5 — Source Data for Figure 3 [file EMMM-15-e17737-s004.zip › Source_Data_3J.xlsx]

## Sheet: Soruce Data 3J
value	condition	Time	Rep
0	VEH	1	R1
0	VEH	1	R2
0	VEH	1	R3
0	VEH	1	R4
0	VEH	1	R5
0	VEH	1	R6
0	VEH	1	R7
0	VEH	1	R8
0	VEH	1	R9
0	VEH	1	R10
0	VEH	1	R11
0	VEH	1	R12
0	VEH	1	R13
0	DEXA	1	R1
0	DEXA	1	R2
0	DEXA	1	R3
0	DEXA	1	R4
0	DEXA	1	R5
0	DEXA	1	R6
0	DEXA	1	R7
0	DEXA	1	R8
0	DEXA	1	R9
0	DEXA	1	R10
0	DEXA	1	R11
0	DEXA	1	R12
0	DEXA	1	R13
0	ZBTB16	1	R1
0	ZBTB16	1	R2
0	ZBTB16	1	R3
0	ZBTB16	1	R4
0	ZBTB16	1	R5
0	ZBTB16	1	R6
0	ZBTB16	1	R7
0	ZBTB16	1	R8
0	VEH	2	R1
0	VEH	2	R2
0	VEH	2	R3
0	VEH	2	R4
0	VEH	2	R5
0	VEH	2	R6
0	VEH	2	R7
0	VEH	2	R8
0	VEH	2	R9
0	VEH	2	R10
0	VEH	2	R11
0	VEH	2	R12
0	VEH	2	R13
0	DEXA	2	R1
0	DEXA	2	R2
0	DEXA	2	R3
0	DEXA	2	R4
0	DEXA	2	R5
0	DEXA	2	R6
0	DEXA	2	R7
0	DEXA	2	R8
0	DEXA	2	R9
0	DEXA	2	R10
0	DEXA	2	R11
0	DEXA	2	R12
0	DEXA	2	R13
0	ZBTB16	2	R1
0	ZBTB16	2	R2
0	ZBTB16	2	R3
0	ZBTB16	2	R4
0	ZBTB16	2	R5
0	ZBTB16	2	R6
0	ZBTB16	2	R7
0	ZBTB16	2	R8
0.25	DEXA	3	R6
0	VEH	3	R1
0	VEH	3	R2
0	VEH	3	R3
0	VEH	3	R4
0	VEH	3	R5
0	VEH	3	R6
0	VEH	3	R7
0	VEH	3	R8
0	VEH	3	R9
0	VEH	3	R10
0	VEH	3	R11
0	VEH	3	R12
0	VEH	3	R13
0	DEXA	3	R1
0	DEXA	3	R2
0	DEXA	3	R3
0	DEXA	3	R4
0	DEXA	3	R5
0	DEXA	3	R7
0	DEXA	3	R8
0	DEXA	3	R9
0	DEXA	3	R10
0	DEXA	3	R11
0	DEXA	3	R12
0	DEXA	3	R13
0	ZBTB16	3	R1
0	ZBTB16	3	R2
0	ZBTB16	3	R3
0	ZBTB16	3	R4
0	ZBTB16	3	R5
0	ZBTB16	3	R6
0	ZBTB16	3	R7
0	ZBTB16	3	R8
0.5	DEXA	4	R1
0.5	DEXA	4	R6
0	VEH	4	R1
0	VEH	4	R2
0	VEH	4	R3
0	VEH	4	R4
0	VEH	4	R5
0	VEH	4	R6
0	VEH	4	R7
0	VEH	4	R8
0	VEH	4	R9
0	VEH	4	R10
0	VEH	4	R11
0	VEH	4	R12
0	VEH	4	R13
0	DEXA	4	R2
0	DEXA	4	R3
0	DEXA	4	R4
0	DEXA	4	R5
0	DEXA	4	R7
0	DEXA	4	R8
0	DEXA	4	R9
0	DEXA	4	R10
0	DEXA	4	R11
0	DEXA	4	R12
0	DEXA	4	R13
0	ZBTB16	4	R1
0	ZBTB16	4	R2
0	ZBTB16	4	R3
0	ZBTB16	4	R4
0	ZBTB16	4	R5
0	ZBTB16	4	R6
0	ZBTB16	4	R7
0	ZBTB16	4	R8
2	ZBTB16	5	R3
0.5	DEXA	5	R6
0.5	ZBTB16	5	R4
0.5	ZBTB16	5	R6
0.25	DEXA	5	R1
0.25	ZBTB16	5	R8
0	VEH	5	R1
0	VEH	5	R2
0	VEH	5	R3
0	VEH	5	R4
0	VEH	5	R5
0	VEH	5	R6
0	VEH	5	R7
0	VEH	5	R8
0	VEH	5	R9
0	VEH	5	R10
0	VEH	5	R11
0	VEH	5	R12
0	VEH	5	R13
0	DEXA	5	R2
0	DEXA	5	R3
0	DEXA	5	R4
0	DEXA	5	R5
0	DEXA	5	R7
0	DEXA	5	R8
0	DEXA	5	R9
0	DEXA	5	R10
0	DEXA	5	R11
0	DEXA	5	R12
0	DEXA	5	R13
0	ZBTB16	5	R1
0	ZBTB16	5	R2
0	ZBTB16	5	R5
0	ZBTB16	5	R7
6.75	DEXA	6	R3
1.25	ZBTB16	6	R4
1	VEH	6	R3
1	DEXA	6	R9
0.75	DEXA	6	R1
0.75	DEXA	6	R2
0.75	ZBTB16	6	R3
0.5	ZBTB16	6	R6
0.25	VEH	6	R8
0.25	ZBTB16	6	R1
0	VEH	6	R1
0	VEH	6	R2
0	VEH	6	R4
0	VEH	6	R5
0	VEH	6	R6
0	VEH	6	R7
0	VEH	6	R9
0	VEH	6	R10
0	VEH	6	R11
0	VEH	6	R12
0	VEH	6	R13
0	DEXA	6	R4
0	DEXA	6	R5
0	DEXA	6	R6
0	DEXA	6	R7
0	DEXA	6	R8
0	DEXA	6	R10
0	DEXA	6	R11
0	DEXA	6	R12
0	DEXA	6	R13
0	ZBTB16	6	R2
0	ZBTB16	6	R5
0	ZBTB16	6	R7
0	ZBTB16	6	R8
6	DEXA	7	R3
4.75	DEXA	7	R9
3.5	ZBTB16	7	R4
1.25	VEH	7	R3
1.25	DEXA	7	R1
1	DEXA	7	R2
1	ZBTB16	7	R3
0.75	VEH	7	R2
0.75	VEH	7	R9
0.75	VEH	7	R11
0.5	VEH	7	R7
0.5	DEXA	7	R11
0.5	DEXA	7	R12
0.5	ZBTB16	7	R2
0.5	ZBTB16	7	R6
0.25	VEH	7	R8
0.25	ZBTB16	7	R1
0	VEH	7	R1
0	VEH	7	R4
0	VEH	7	R5
0	VEH	7	R6
0	VEH	7	R10
0	VEH	7	R12
0	VEH	7	R13
0	DEXA	7	R4
0	DEXA	7	R5
0	DEXA	7	R6
0	DEXA	7	R7
0	DEXA	7	R8
0	DEXA	7	R10
0	DEXA	7	R13
0	ZBTB16	7	R5
0	ZBTB16	7	R7
0	ZBTB16	7	R8
13.5	DEXA	8	R3
11.5	DEXA	8	R9
5.75	ZBTB16	8	R4
2.5	ZBTB16	8	R1
2.5	ZBTB16	8	R6
2.25	DEXA	8	R8
2	VEH	8	R3
1.25	DEXA	8	R1
1.25	ZBTB16	8	R2
1	VEH	8	R2
1	DEXA	8	R2
1	DEXA	8	R11
1	ZBTB16	8	R3
0.75	VEH	8	R8
0.5	VEH	8	R9
0.5	VEH	8	R11
0.25	VEH	8	R6
0.25	VEH	8	R7
0.25	VEH	8	R12
0.25	VEH	8	R13
0.25	ZBTB16	8	R8
0	VEH	8	R1
0	VEH	8	R4
0	VEH	8	R5
0	VEH	8	R10
0	DEXA	8	R4
0	DEXA	8	R5
0	DEXA	8	R6
0	DEXA	8	R7
0	DEXA	8	R10
0	DEXA	8	R12
0	DEXA	8	R13
0	ZBTB16	8	R5
0	ZBTB16	8	R7
57	DEXA	9	R9
20	ZBTB16	9	R4
16.25	DEXA	9	R3
11.5	DEXA	9	R1
9.5	VEH	9	R2
6.25	ZBTB16	9	R6
6	DEXA	9	R2
5	VEH	9	R11
5	DEXA	9	R8
3.75	ZBTB16	9	R2
3.5	ZBTB16	9	R8
2.5	VEH	9	R3
2.5	DEXA	9	R6
2	VEH	9	R8
2	DEXA	9	R11
1.5	ZBTB16	9	R3
1.25	VEH	9	R7
1	VEH	9	R9
1	DEXA	9	R5
1	ZBTB16	9	R1
0.75	VEH	9	R5
0.5	VEH	9	R4
0.5	VEH	9	R6
0.5	VEH	9	R12
0.5	DEXA	9	R4
0.5	DEXA	9	R10
0.5	DEXA	9	R13
0.5	ZBTB16	9	R5
0.25	VEH	9	R10
0.25	VEH	9	R13
0.25	DEXA	9	R7
0	VEH	9	R1
0	DEXA	9	R12
0	ZBTB16	9	R7
52.75	DEXA	10	R9
36.5	DEXA	10	R3
34.5	ZBTB16	10	R4
12.75	DEXA	10	R1
12.5	VEH	10	R5
10.5	VEH	10	R3
9.75	DEXA	10	R2
9	VEH	10	R2
8.25	DEXA	10	R11
8.25	ZBTB16	10	R3
7.75	VEH	10	R13
7.75	ZBTB16	10	R8
7	ZBTB16	10	R1
6	DEXA	10	R4
6	DEXA	10	R5
5	VEH	10	R11
4.25	DEXA	10	R6
4.25	DEXA	10	R8
4.25	ZBTB16	10	R2
4	DEXA	10	R10
4	ZBTB16	10	R6
3.75	VEH	10	R7
2.5	VEH	10	R4
2.25	DEXA	10	R7
2	VEH	10	R8
1.25	VEH	10	R9
1	VEH	10	R6
1	DEXA	10	R13
0.75	VEH	10	R12
0.5	VEH	10	R10
0.5	DEXA	10	R12
0.5	ZBTB16	10	R5
0.25	VEH	10	R1
0	ZBTB16	10	R7
156.75	DEXA	11	R9
49.75	DEXA	11	R3
48.5	VEH	11	R8
43.25	DEXA	11	R8
33.25	ZBTB16	11	R4
33	DEXA	11	R1
31.25	VEH	11	R13
29	VEH	11	R3
29	DEXA	11	R5
19.5	VEH	11	R2
16.75	ZBTB16	11	R1
16.75	ZBTB16	11	R8
16.25	ZBTB16	11	R3
15	VEH	11	R5
14.25	DEXA	11	R4
14	DEXA	11	R6
13.5	VEH	11	R7
12.75	DEXA	11	R2
11	VEH	11	R9
10.75	VEH	11	R4
9.5	VEH	11	R6
8.25	DEXA	11	R13
7.25	ZBTB16	11	R2
6.75	ZBTB16	11	R6
6.5	DEXA	11	R11
6.25	DEXA	11	R10
5.5	DEXA	11	R12
5	DEXA	11	R7
5	ZBTB16	11	R5
4.25	VEH	11	R11
3.25	ZBTB16	11	R7
1.5	VEH	11	R12
1	VEH	11	R10
0	VEH	11	R1
161	DEXA	12	R9
81	DEXA	12	R3
58	VEH	12	R9
42.25	DEXA	12	R5
41.25	DEXA	12	R1
38.5	VEH	12	R11
36	VEH	12	R3
36	VEH	12	R13
35.75	DEXA	12	R8
35	ZBTB16	12	R8
33.5	VEH	12	R8
32.25	ZBTB16	12	R3
31.25	DEXA	12	R4
27	VEH	12	R4
26.75	VEH	12	R2
24.75	DEXA	12	R6
23	DEXA	12	R11
21	ZBTB16	12	R4
20.25	VEH	12	R7
19.75	ZBTB16	12	R1
17.25	VEH	12	R10
16.25	DEXA	12	R2
15.5	DEXA	12	R10
14	VEH	12	R5
12.75	ZBTB16	12	R6
10.5	ZBTB16	12	R2
9.5	VEH	12	R6
9.5	DEXA	12	R13
8.5	DEXA	12	R12
8.25	VEH	12	R12
5.5	DEXA	12	R7
5	ZBTB16	12	R5
0.5	ZBTB16	12	R7
0	VEH	12	R1
133	DEXA	13	R9
127.062	VEH	13	R2
106.75	DEXA	13	R3
95	VEH	13	R8
92	VEH	13	R3
86	DEXA	13	R5
84.3333	ZBTB16	13	R8
80.875	VEH	13	R11
78.75	DEXA	13	R1
68.3333	ZBTB16	13	R3
64	ZBTB16	13	R4
63.6667	ZBTB16	13	R1
57.75	VEH	13	R4
55.5	DEXA	13	R4
52	DEXA	13	R11
47.5	VEH	13	R13
40.5	VEH	13	R9
36.75	DEXA	13	R8
36.5	DEXA	13	R6
36	VEH	13	R5
34.75	VEH	13	R10
34	ZBTB16	13	R6
33.5	VEH	13	R1
31.5	VEH	13	R7
27.5	DEXA	13	R2
25.6667	ZBTB16	13	R2
18	VEH	13	R6
13.1667	ZBTB16	13	R5
12.5	DEXA	13	R10
11.75	VEH	13	R12
7.75	DEXA	13	R12
7.5	DEXA	13	R7
6.5	DEXA	13	R13
2.83333	ZBTB16	13	R7
278.5	DEXA	14	R9
273	VEH	14	R8
255.333	VEH	14	R2
228	DEXA	14	R3
188	ZBTB16	14	R8
168.021	VEH	14	R11
167	DEXA	14	R5
158	VEH	14	R9
153.667	DEXA	14	R1
116.167	DEXA	14	R11
114.333	VEH	14	R3
114	DEXA	14	R2
101.833	DEXA	14	R4
91.9375	VEH	14	R13
88.8333	VEH	14	R4
86.6667	DEXA	14	R6
82	ZBTB16	14	R3
81.8333	VEH	14	R5
77.3333	VEH	14	R7
71.5	ZBTB16	14	R1
61.25	ZBTB16	14	R4
59	ZBTB16	14	R6
56.3333	VEH	14	R10
50.5	DEXA	14	R8
47.75	ZBTB16	14	R2
47.1667	VEH	14	R12
44.5	DEXA	14	R10
43.6667	VEH	14	R6
40	VEH	14	R1
23	ZBTB16	14	R5
20.6667	DEXA	14	R7
16.3333	DEXA	14	R13
16.25	ZBTB16	14	R7
10	DEXA	14	R12
538.75	VEH	15	R8
464.75	DEXA	15	R9
429.312	VEH	15	R2
390.5	DEXA	15	R2
311.292	DEXA	15	R1
291	ZBTB16	15	R8
264	DEXA	15	R4
250.25	DEXA	15	R3
198.75	VEH	15	R11
196.25	VEH	15	R5
185.917	VEH	15	R3
156.875	VEH	15	R9
155.25	DEXA	15	R5
147.667	VEH	15	R4
146.75	ZBTB16	15	R1
146.25	VEH	15	R1
139	DEXA	15	R6
136.708	DEXA	15	R11
123	VEH	15	R6
122	VEH	15	R7
120.5	VEH	15	R10
116.75	ZBTB16	15	R3
114.75	ZBTB16	15	R4
99.75	ZBTB16	15	R6
97	DEXA	15	R10
81.1875	DEXA	15	R8
79.5	ZBTB16	15	R2
64.625	VEH	15	R13
59.5	VEH	15	R12
42.5	ZBTB16	15	R5
41.5	ZBTB16	15	R7
34	DEXA	15	R13
30.5	DEXA	15	R7
13	DEXA	15	R12
882.844	DEXA	16	R9
791.062	VEH	16	R8
592.75	DEXA	16	R1
567.75	DEXA	16	R3
522.5	ZBTB16	16	R8
480.938	VEH	16	R2
416.5	VEH	16	R11
370.75	VEH	16	R9
335.5	VEH	16	R3
324.75	VEH	16	R5
295.5	ZBTB16	16	R4
281.75	DEXA	16	R2
277.833	VEH	16	R10
273.75	DEXA	16	R4
259.75	ZBTB16	16	R6
244.75	DEXA	16	R6
225.25	ZBTB16	16	R1
211.5	VEH	16	R4
202.5	DEXA	16	R11
200.25	DEXA	16	R5
193.375	ZBTB16	16	R2
192.438	VEH	16	R13
190	VEH	16	R1
178	ZBTB16	16	R3
164.438	VEH	16	R6
152.5	VEH	16	R7
137.5	DEXA	16	R8
127.833	DEXA	16	R10
72.9375	ZBTB16	16	R5
68.5	DEXA	16	R7
66.5	DEXA	16	R13
59.75	ZBTB16	16	R7
14	DEXA	16	R12
1439.34	VEH	17	R8
1402.5	DEXA	17	R9
920.75	VEH	17	R2
869	DEXA	17	R1
826.75	VEH	17	R9
717.5	ZBTB16	17	R4
604	DEXA	17	R11
595	VEH	17	R5
592.25	VEH	17	R10
591	ZBTB16	17	R6
581	VEH	17	R3
577.75	ZBTB16	17	R8
521.5	DEXA	17	R3
518.75	ZBTB16	17	R3
479.781	VEH	17	R11
467.5	VEH	17	R12
466.5	DEXA	17	R4
461.125	VEH	17	R1
399	DEXA	17	R2
391.25	DEXA	17	R5
388.25	VEH	17	R4
367.75	VEH	17	R6
342.125	DEXA	17	R6
316	VEH	17	R13
274	ZBTB16	17	R2
242.062	DEXA	17	R8
238.875	VEH	17	R7
223	ZBTB16	17	R1
178.5	DEXA	17	R10
151	DEXA	17	R13
90.4375	ZBTB16	17	R5
79.25	DEXA	17	R7
70.25	ZBTB16	17	R7
40.75	DEXA	17	R12
1756.25	VEH	18	R8
1409.75	VEH	18	R2
1318	DEXA	18	R9
885	DEXA	18	R11
869.75	DEXA	18	R1
843.5	VEH	18	R11
783	DEXA	18	R6
762.25	VEH	18	R9
705.938	ZBTB16	18	R8
695.969	ZBTB16	18	R6
675	ZBTB16	18	R4
642	VEH	18	R5
637.75	DEXA	18	R4
596.75	DEXA	18	R3
564.5	VEH	18	R12
548.75	VEH	18	R1
511	ZBTB16	18	R1
494.125	ZBTB16	18	R3
477.25	ZBTB16	18	R2
471.5	VEH	18	R6
469	DEXA	18	R2
463.5	VEH	18	R4
452.5	VEH	18	R3
451	VEH	18	R7
394.75	DEXA	18	R5
381	VEH	18	R10
357.5	DEXA	18	R8
272.25	VEH	18	R13
212.75	DEXA	18	R10
150.167	DEXA	18	R13
142.219	ZBTB16	18	R5
131.75	DEXA	18	R7
76.5	DEXA	18	R12
64.5	ZBTB16	18	R7
2218.75	VEH	19	R8
1714.62	VEH	19	R2
1292	VEH	19	R9
1041.94	VEH	19	R11
1017.38	VEH	19	R5
996.125	VEH	19	R3
990.625	DEXA	19	R1
987.188	DEXA	19	R11
975.844	DEXA	19	R4
962.062	DEXA	19	R3
954.5	DEXA	19	R2
921	ZBTB16	19	R8
869.75	ZBTB16	19	R6
832.375	VEH	19	R6
816.719	VEH	19	R4
786.812	DEXA	19	R5
770.75	DEXA	19	R6
689.156	ZBTB16	19	R3
650.125	VEH	19	R1
641.625	ZBTB16	19	R4
620.906	VEH	19	R10
608.125	ZBTB16	19	R1
583.5	VEH	19	R7
548.25	ZBTB16	19	R2
536.125	VEH	19	R12
472.125	VEH	19	R13
471.375	DEXA	19	R10
466.625	DEXA	19	R7
463	DEXA	19	R8
312.75	ZBTB16	19	R5
210.375	DEXA	19	R13
111.833	DEXA	19	R12
85.3333	ZBTB16	19	R7
2348	VEH	20	R2
1570.12	VEH	20	R11
1561.75	DEXA	20	R9
1398.5	ZBTB16	20	R6
1261.75	DEXA	20	R6
1248.19	DEXA	20	R11
1185.75	VEH	20	R5
1079.25	DEXA	20	R2
1076.25	ZBTB16	20	R8
1061.5	DEXA	20	R3
1036.5	VEH	20	R1
934.156	DEXA	20	R4
900.75	VEH	20	R3
871	DEXA	20	R1
858.5	VEH	20	R4
839.938	ZBTB16	20	R1
763.5	VEH	20	R10
726.406	VEH	20	R12
658.5	VEH	20	R7
623.5	ZBTB16	20	R2
579.75	VEH	20	R13
551.25	DEXA	20	R8
481.625	DEXA	20	R10
346.5	ZBTB16	20	R5
255.5	DEXA	20	R13
197.771	ZBTB16	20	R7
186.938	DEXA	20	R12
2401.5	VEH	21	R11
2010.31	VEH	21	R9
1863.25	DEXA	21	R2
1772.5	VEH	21	R1
1647	DEXA	21	R5
1581	DEXA	21	R11
1522	VEH	21	R3
1494.5	DEXA	21	R3
1364.56	ZBTB16	21	R3
1325	VEH	21	R5
1297	VEH	21	R4
1291.81	ZBTB16	21	R8
1289.5	VEH	21	R12
1248.5	DEXA	21	R1
1226.25	VEH	21	R10
1183.12	ZBTB16	21	R6
1050.94	ZBTB16	21	R1
968	VEH	21	R7
943.25	ZBTB16	21	R2
923.75	VEH	21	R6
923.25	DEXA	21	R6
870.75	VEH	21	R13
777.625	ZBTB16	21	R4
728.5	DEXA	21	R10
723.75	DEXA	21	R8
618.5	DEXA	21	R7
488.125	ZBTB16	21	R5
474.5	DEXA	21	R13
398.188	ZBTB16	21	R7
253.5	DEXA	21	R12
1509.25	DEXA	22	R11
1464.83	ZBTB16	22	R6
1442.62	VEH	22	R13
1438	DEXA	22	R3
1432.38	VEH	22	R10
1426.83	ZBTB16	22	R8
1349.81	VEH	22	R5
1320.38	VEH	22	R3
1268.75	DEXA	22	R6
1213.94	VEH	22	R12
1189.92	ZBTB16	22	R3
1159.33	ZBTB16	22	R4
1152	VEH	22	R7
1065.62	VEH	22	R4
958.833	ZBTB16	22	R1
945.312	DEXA	22	R1
890.688	DEXA	22	R4
853.5	ZBTB16	22	R2
690.562	DEXA	22	R8
638.594	DEXA	22	R10
478.406	DEXA	22	R7
436.906	DEXA	22	R13
379.5	ZBTB16	22	R5
220.583	ZBTB16	22	R7
214.562	DEXA	22	R12
1987.5	VEH	23	R3
1770.19	ZBTB16	23	R3
1665.62	ZBTB16	23	R8
1546.25	ZBTB16	23	R6
1506.83	DEXA	23	R11
1461	VEH	23	R5
1442.5	DEXA	23	R3
1403.83	DEXA	23	R1
1373.42	VEH	23	R12
1333.75	ZBTB16	23	R2
1319.83	VEH	23	R10
1224.67	VEH	23	R13
1202.08	VEH	23	R4
1153.88	DEXA	23	R4
1153.38	VEH	23	R7
1092	ZBTB16	23	R4
1052.33	DEXA	23	R6
1039.62	ZBTB16	23	R1
762.667	DEXA	23	R8
631.5	DEXA	23	R7
607.75	ZBTB16	23	R5
514.25	DEXA	23	R10
448.25	ZBTB16	23	R7
400	DEXA	23	R13
307.958	DEXA	23	R12
2152.25	VEH	24	R5
2088.88	ZBTB16	24	R2
2045	DEXA	24	R3
1953	VEH	24	R12
1869.5	ZBTB16	24	R8
1814	VEH	24	R10
1784.5	ZBTB16	24	R6
1776.67	DEXA	24	R11
1714	VEH	24	R13
1698.5	VEH	24	R6
1690	VEH	24	R7
1686	VEH	24	R4
1481.19	DEXA	24	R1
1317.5	DEXA	24	R4
1253.5	ZBTB16	24	R4
1158.5	DEXA	24	R6
1144.09	ZBTB16	24	R1
865.5	DEXA	24	R8
858	DEXA	24	R7
663.75	DEXA	24	R10
555.5	ZBTB16	24	R5
487	DEXA	24	R12
463	DEXA	24	R13
387	ZBTB16	24	R7
2290.75	VEH	25	R13
1946.25	ZBTB16	25	R1
1827	DEXA	25	R1
1792.71	VEH	25	R4
1525.56	VEH	25	R6
1471.78	DEXA	25	R6
1378.19	DEXA	25	R4
1255	DEXA	25	R8
1052.25	DEXA	25	R7
796.812	DEXA	25	R10
704.25	ZBTB16	25	R7
668.75	DEXA	25	R13
663	ZBTB16	25	R5
450.75	DEXA	25	R12
2913.5	VEH	26	R6
2521.5	DEXA	26	R6
2144.19	VEH	26	R4
2049.88	DEXA	26	R1
1788.5	DEXA	26	R4
1177.38	DEXA	26	R8
1050	DEXA	26	R7
1013.69	DEXA	26	R10
700.25	DEXA	26	R13
606.375	DEXA	26	R12
2030.19	DEXA	27	R4
1569.25	DEXA	27	R7
1542.16	ZBTB16	27	R7
1195	DEXA	27	R10
1184.25	DEXA	27	R8
1003.5	DEXA	27	R13
972.75	ZBTB16	27	R5
698.5	DEXA	27	R12
1659.66	DEXA	28	R7
1596.38	DEXA	28	R8
1502.47	DEXA	28	R10
1437.44	ZBTB16	28	R7
1302	ZBTB16	28	R5
898.938	DEXA	28	R13
854.562	DEXA	28	R12
1813.5	ZBTB16	29	R7
1743.5	DEXA	29	R7
1609.5	DEXA	29	R8
1594.12	DEXA	29	R10
1342.25	ZBTB16	29	R5
1070.81	DEXA	29	R13
792	DEXA	29	R12
1841	DEXA	30	R8
1799.33	DEXA	30	R10
1136.83	DEXA	30	R13
976.333	DEXA	30	R12
1433.62	DEXA	31	R13
1151.5	DEXA	31	R12
1552.54	DEXA	32	R13
1157.29	DEXA	32	R12
1593.06	DEXA	33	R13
1293.38	DEXA	33	R12
1715.38	DEXA	34	R13
1141.12	DEXA	34	R12
