# Supplementary material for: Luminal breast cancer identity is determined by loss of glucocorticoid receptor activity
Source: EMBO Mol Med. 2023 Oct 30;15(12):e17737. doi: 10.15252/emmm.202317737 (PMC10701603; doi:10.15252/emmm.202317737)
Supplement: Supplementary file 6 — Source Data for Figure 4 [file EMMM-15-e17737-s003.zip › Source_Data_4E_and_F.xlsx]

## Sheet: Source Data 4E and F
	MCF7										EFM-192A										T47D										MDA-MB-361										ZR-75-1
R1		without ICI and Ribo										without ICI and Ribo										without ICI and Ribo										without ICI and Ribo										without ICI and Ribo
		10	2.41827	0.584804	0.141421	0.0341995	0.00827037	0.002				10	2.41827	0.584804	0.141421	0.0341995	0.00827037	0.002				10	2.41827	0.584804	0.141421	0.0341995	0.00827037	0.002				10	2.41827	0.584804	0.141421	0.0341995	0.00827037	0.002				10	2.41827	0.584804	0.141421	0.0341995	0.00827037	0.002
	Alobresib	9.70914	11.8904	14.9188	17.3488	30.876	71.9443	99.7215	100		Alobresib	20.7031	28.2646	41.7853	52.408	77.6115	93.5684	100.338	100		Alobresib	19.2462	24.196	36.1245	49.0717	79.2057	99.412	106.227	100		Alobresib	15.0326	16.9887	23.4457	29.3085	51.1944	88.759	98.964	100		Alobresib	16.4071	17.4014	21.4078	29.7231	65.5275	99.4169	98.0625	100
	Molibresib	14.8828	20.1772	30.2811	97.4988	89.0029	82.3276	91.2057	100		Molibresib	51.1881	58.1774	78.8085	96.8963	91.3181	92.7065	103.814	100		Molibresib	47.8423	63.4801	85.0248	99.284	95.3528	107.137	109.485	100		Molibresib	20.1369	28.2466	52.1457	81.0776	90.7989	91.6913	98.4785	100		Molibresib	25.4601	35.0067	71.3637	94.637	104.487	95.2269	93.7731	100
	Birabresib	15.2397	18.1744	19.5427	30.84	70.1416	103.352	93.268	100		Birabresib	41.4974	49.3907	56.933	79.5493	103.22	106.12	100.128	100		Birabresib	40.8958	41.1116	57.2688	84.11	104.339	100.871	112.734	100		Birabresib	14.524	18.984	30.6399	62.9967	89.9351	91.0773	99.7225	100		Birabresib	16.8666	20.2059	39.2682	61.8538	91.4918	97.8054	90.5264	100
	Panobinostat	1.4926	1.78824	3.13663	4.72298	8.50496	25.3166	84.6566	100		Panobinostat	0.445831	0.498488	1.49546	2.29937	24.856	67.3047	84.0936	100		Panobinostat	0.363061	0.286414	0.298516	0.37718	11.2024	74.494	102.56	100		Panobinostat	0.460455	0.406914	0.603232	0.606802	1.82754	34.0862	78.0739	100		Panobinostat	0.340708	0.454278	0.496341	0.981114	7.15172	46.3237	88.8707	100
	Vorinostat	4.68332	12.8494	52.571	101.378	99.3501	76.1246	103.649	100		Vorinostat	2.67148	43.7775	85.0748	95.0533	97.6651	80.0741	92.1238	100		Vorinostat	0.631322	11.8479	67.4899	97.864	101.084	103.021	105.53	100		Vorinostat	1.05655	3.84784	60.9728	80.0621	89.8834	85.0611	94.263	100		Vorinostat	1.25557	15.8613	68.7695	105.824	96.1481	92.4482	91.4113	100
	Mocetinostat	3.98388	2.94916	33.9568	64.0991	97.7043	100.419	122.071	100		Mocetinostat	0.846026	2.52755	47.3423	56.5065	78.3926	86.658	96.8963	100		Mocetinostat	1.40989	1.15776	40.5519	95.9277	102.155	104.729	109.669	100		Mocetinostat	0.785273	0.813828	9.2912	66.6661	85.4359	91.6574	92.4926	100		Mocetinostat	0.548919	1.21141	29.1306	74.7297	88.7246	97.1581	87.1556	100
	FCS	100									FCS	100									FCS	100									FCS	100									FCS	100
		with ICI and Ribo										with ICI and Ribo										with ICI and Ribo										with ICI and Ribo										with ICI and Ribo
		10	2.41827	0.584804	0.141421	0.0341995	0.00827037	0.002				10	2.41827	0.584804	0.141421	0.0341995	0.00827037	0.002				10	2.41827	0.584804	0.141421	0.0341995	0.00827037	0.002				10	2.41827	0.584804	0.141421	0.0341995	0.00827037	0.002				10	2.41827	0.584804	0.141421	0.0341995	0.00827037	0.002
	Alobresib	8.13361	9.97954	11.382	15.9175	17.439	20.1754	25.0967	25.7916		Alobresib	18.4879	25.3281	39.1699	50.6229	64.9685	73.2866	79.1877	69.8094		Alobresib	14.5376	13.759	15.7014	21.3772	32.5938	42.1544	41.9496	40.4339		Alobresib	12.468	15.1897	17.9524	25.4214	46.5952	66.5697	72.9982	77.8473		Alobresib	15.6947	16.2893	19.7306	22.3769	34.4468	44.7942	42.4003	39.6718
	Molibresib	13.3036	15.0991	20.846	22.2953	23.5013	25.7943	26.1638	25.7916		Molibresib	42.4926	52.6344	73.6376	72.5845	70.0692	70.4097	78.4171	69.8094		Molibresib	24.7517	23.6675	38.4128	38.2404	41.4857	40.1606	42.3904	40.4339		Molibresib	19.448	24.5291	49.8291	64.6244	75.5504	70.8851	67.346	77.8473		Molibresib	19.8899	26.4459	34.7228	44.6901	41.9602	40.0069	42.578	39.6718
	Birabresib	14.4826	13.0693	15.9211	17.4894	17.9473	23.6798	23.0867	25.7916		Birabresib	34.3817	45.3449	54.0386	68.2262	80.6006	74.0518	72.3721	69.8094		Birabresib	29.4977	25.8479	26.6486	34.4918	43.1044	42.9541	41.3113	40.4339		Birabresib	14.5579	18.1594	29.9581	58.2101	65.597	73.141	76.7336	77.8473		Birabresib	17.7586	17.6537	20.7801	29.4723	38.7004	40.5059	41.0212	39.6718
	Panobinostat	1.07799	1.86035	2.9816	5.6856	7.56037	12.1139	17.1902	25.7916		Panobinostat	0.403705	0.442321	0.902194	1.80439	26.4199	57.0734	65.9058	69.8094		Panobinostat	0.389282	0.332806	0.391299	0.405418	10.7204	28.6213	39.8237	40.4339		Panobinostat	0.910202	0.631787	0.571107	0.481872	1.51343	29.4727	58.667	77.8473		Panobinostat	0.535249	0.885421	0.907504	1.28502	5.89457	30.5633	41.6747	39.6718
	Vorinostat	4.00552	9.25847	13.1234	20.3881	23.8727	25.2229	21.7239	25.7916		Vorinostat	2.50999	40.7339	61.2193	71.0732	73.3919	63.0535	76.9111	69.8094		Vorinostat	0.516353	11.7924	30.4063	37.3841	35.9017	41.7701	42.3006	40.4339		Vorinostat	0.938758	3.78716	51.0052	64.1389	76.7158	69.9125	73.0536	77.8473		Vorinostat	1.08627	13.9475	35.5656	43.3714	43.0281	42.6269	38.622	39.6718
	Mocetinostat	3.55485	2.46965	22.3728	28.8372	26.5009	26.6127	26.4252	25.7916		Mocetinostat	1.22516	3.66143	46.0224	58.2038	68.9862	75.6772	71.3031	69.8094		Mocetinostat	1.43611	0.931856	21.4569	32.4969	31.5419	38.5812	38.789	40.4339		Mocetinostat	0.931619	0.763856	9.77307	58.899	76.1804	78.629	77.4618	77.8473		Mocetinostat	0.372255	1.24611	26.8828	40.2951	39.5332	40.62	41.7899	39.6718
	FCS	25.7916									FCS	69.8094									FCS	40.4339									FCS	77.8473									FCS	39.6718
R2		without ICI and Ribo										without ICI and Ribo										without ICI and Ribo										without ICI and Ribo										without ICI and Ribo
		10	2.41827	0.584804	0.141421	0.0341995	0.00827037	0.002				10	2.41827	0.584804	0.141421	0.0341995	0.00827037	0.002				10	2.41827	0.584804	0.141421	0.0341995	0.00827037	0.002				10	2.41827	0.584804	0.141421	0.0341995	0.00827037	0.002				10	2.41827	0.584804	0.141421	0.0341995	0.00827037	0.002
	Alobresib	9.56388	12.194	13.9439	17.478	28.3935	96.1521	111.307	100		Alobresib	18.7296	25.096	40.4588	51.1675	80.5556	104.407	91.0512	100		Alobresib	18.0152	26.4524	34.0634	46.1558	77.2536	103.335	104.991	100		Alobresib	11.4755	14.1452	17.6453	25.7851	52.6599	85.3198	93.0946	100		Alobresib	10.7562	13.5824	16.7491	22.9794	56.1028	89.3215	101.845	100
	Molibresib	16.4277	17.4059	36.03	87.2673	119.601	107.771	112.978	100		Molibresib	47.3905	57.219	85.427	98.2057	97.7249	98.2968	93.51	100		Molibresib	42.0822	55.2568	83.2827	104.87	106.498	106.485	113.052	100		Molibresib	17.7707	27.942	59.9192	78.289	99.3507	91.7988	100.85	100		Molibresib	20.1657	27.1276	59.9391	89.9529	106.396	103.24	99.4043	100
	Birabresib	13.5801	15.5409	19.0858	40.2992	81.0492	103.484	106.661	100		Birabresib	38.0172	45.3505	60.603	84.2051	103.953	111.606	105.675	100		Birabresib	41.6751	42.7862	55.8696	82.9356	103.638	110.452	113.835	100		Birabresib	15.8618	23.4388	37.8431	68.126	87.563	93.3259	98.5872	100		Birabresib	12.4645	15.5454	26.7814	55.3054	90.4193	102.293	97.5472	100
	Panobinostat	1.31077	1.21822	2.43429	4.54357	7.52562	21.8332	64.8271	100		Panobinostat	0.331972	0.396224	0.706778	1.19724	13.7393	66.1501	81.7603	100		Panobinostat	0.268838	0.268838	0.296177	0.349337	7.43025	66.4598	102.068	100		Panobinostat	0.523896	0.724537	0.568483	0.819284	1.81134	27.3178	73.2451	100		Panobinostat	1.21612	0.264208	0.573246	1.39162	4.89596	31.9711	95.2972	100
	Vorinostat	4.35201	15.5312	53.9503	88.082	96.6881	116.469	106.628	100		Vorinostat	1.59989	35.1686	78.2907	87.7979	99.222	98.3289	93.8805	100		Vorinostat	0.552864	13.3538	76.4501	106.877	112.126	106.423	112.77	100		Vorinostat	0.858297	4.01282	63.1601	87.6271	101.513	97.6146	87.4934	100		Vorinostat	1.97346	14.5992	63.7105	91.6479	103.373	104.534	95.0597	100
	Mocetinostat	3.33396	3.03048	29.969	56.3814	87.701	111.501	113.022	100		Mocetinostat	0.998056	2.17174	43.8749	57.3315	87.1083	96.7686	94.9149	100		Mocetinostat	1.32596	0.820183	44.1539	107.789	105.769	108.878	112.752	100		Mocetinostat	0.78027	0.891737	9.42455	71.8016	86.9138	96.0624	91.8768	100		Mocetinostat	0.578969	0.781179	22.8039	70.4444	90.0044	93.7119	102.305	100
	FCS	100									FCS	100									FCS	100									FCS	100									FCS	100
		with ICI and Ribo										with ICI and Ribo										with ICI and Ribo										with ICI and Ribo										with ICI and Ribo
		10	2.41827	0.584804	0.141421	0.0341995	0.00827037	0.002				10	2.41827	0.584804	0.141421	0.0341995	0.00827037	0.002				10	2.41827	0.584804	0.141421	0.0341995	0.00827037	0.002				10	2.41827	0.584804	0.141421	0.0341995	0.00827037	0.002				10	2.41827	0.584804	0.141421	0.0341995	0.00827037	0.002
	Alobresib	6.87885	9.27547	11.4321	11.9422	16.2748	16.0273	18.4573	19.4893		Alobresib	16.9091	26.4335	37.4817	47.4066	63.141	77.0784	65.6383	70.1054		Alobresib	12.106	12.9452	14.66	18.2946	28.0252	39.0749	41.0319	37.2857		Alobresib	10.7566	16.1795	19.9526	26.9667	44.6036	62.9037	70.1491	74.8795		Alobresib	10.1429	12.5561	15.9059	19.4589	28.4162	40.6375	44.0989	36.1465
	Molibresib	11.3589	12.6955	17.4253	18.5466	21.1563	19.2967	19.7584	19.4893		Molibresib	42.3307	47.0928	70.3523	73.3197	70.8417	69.3917	70.0556	70.1054		Molibresib	22.4054	23.1633	32.7382	42.0579	42.2705	44.0992	42.3275	37.2857		Molibresib	18.2946	28.9564	54.1452	67.5714	79.0247	69.171	74.513	74.8795		Molibresib	18.3086	21.5869	31.3626	42.1112	43.3922	43.8967	39.305	36.1465
	Birabresib	9.74037	10.8703	15.0039	16.4029	18.7328	20.1458	19.7379	19.4893		Birabresib	35.3999	46.416	55.4853	70.7549	80.8972	76.4134	70.1627	70.1054		Birabresib	29.0998	22.6317	26.0256	33.7072	39.7462	43.4894	44.4911	37.2857		Birabresib	17.3582	19.6349	35.5608	58.5899	66.3871	80.5434	81.215	74.8795		Birabresib	12.8899	13.6978	20.3116	29.6228	36.4598	39.3566	37.1952	36.1465
	Panobinostat	0.91474	1.58842	2.70763	4.20135	6.29772	9.57679	14.1774	19.4893		Panobinostat	0.237734	0.456193	0.621108	1.23579	12.1748	54.7368	59.8641	70.1054		Panobinostat	0.271875	0.25213	0.280988	0.308328	7.31026	23.439	37.6152	37.2857		Panobinostat	0.323255	0.568483	0.607496	0.674376	1.54382	24.1243	60.5044	74.8795		Panobinostat	0.323345	0.82887	0.876561	1.65869	3.86011	25.7312	38.0975	36.1465
	Vorinostat	4.7093	8.12182	12.1316	17.4672	19.3279	23.2344	21.5674	19.4893		Vorinostat	1.59132	34.6139	63.2384	68.6249	73.2982	69.4998	66.9458	70.1054		Vorinostat	0.364526	11.904	29.7795	38.803	45.1245	44.4797	41.1792	37.2857		Vorinostat	1.01992	3.4945	54.474	70.2884	80.7329	71.587	72.4314	74.8795		Vorinostat	2.13179	15.1114	34.0228	38.8825	40.0309	41.4883	40.1797	36.1465
	Mocetinostat	3.23926	2.02319	22.4972	21.6793	26.1228	24.797	20.6193	19.4893		Mocetinostat	0.805299	2.36449	38.5526	58.594	68.7406	69.9132	73.401	70.1054		Mocetinostat	1.30925	0.686523	23.5954	30.8685	33.2083	40.5254	39.4774	37.2857		Mocetinostat	0.824857	0.707817	8.88393	63.5642	78.1441	76.5139	76.5919	74.8795		Mocetinostat	0.420635	0.939513	22.7143	37.179	36.4846	37.8991	37.6635	36.1465
	FCS	19.4893									FCS	70.1054									FCS	37.2857									FCS	74.8795									FCS	36.1465
R3		without ICI and Ribo										without ICI and Ribo										without ICI and Ribo										without ICI and Ribo										without ICI and Ribo
		10	2.41827	0.584804	0.141421	0.0341995	0.00827037	0.002				10	2.41827	0.584804	0.141421	0.0341995	0.00827037	0.002				10	2.41827	0.584804	0.141421	0.0341995	0.00827037	0.002				10	2.41827	0.584804	0.141421	0.0341995	0.00827037	0.002				10	2.41827	0.584804	0.141421	0.0341995	0.00827037	0.002
	Alobresib	11.6988	12.731	15.464	21.3295	29.6406	99.4938	115.196	100		Alobresib	23.5461	35.5218	53.3002	57.3743	87.3382	112.931	96.3637	100		Alobresib	23.2781	30.2495	36.2308	50.5639	78.6128	98.1586	104.864	100		Alobresib	15.2181	16.7603	19.4268	25.6051	49.7561	81.5813	72.5879	100		Alobresib	13.9527	18.1441	22.2511	25.9943	54.6532	104.679	104.767	100
	Molibresib	17.458	21.9387	40.0858	97.8546	111.297	114.764	114.517	100		Molibresib	54.0535	65.3704	76.4268	102.67	109.757	103.019	95.7118	100		Molibresib	45.2262	58.4527	80.7801	101.173	100.52	101.846	101.152	100		Molibresib	21.7959	28.9311	61.0118	79.3608	92.1122	80.1226	101.895	100		Molibresib	25.4782	33.901	67.1533	90.454	99.9543	94.1663	106.139	100
	Birabresib	15.9067	18.7754	21.608	30.9624	82.0945	113.239	100.472	100		Birabresib	46.601	48.1198	60.4242	85.115	101.401	107.207	91.3651	100		Birabresib	40.8659	40.6067	52.4795	81.1266	96.8522	96.2616	94.223	100		Birabresib	15.0323	14.1868	32.6381	63	80.9031	98.3974	91.2621	100		Birabresib	16.5907	23.5177	27.7728	58.7335	91.0452	98.333	90.1549	100
	Panobinostat	1.90679	1.9669	2.85248	5.64558	10.852	37.0383	86.29	100		Panobinostat	0.524333	0.685129	1.1011	2.25813	25.6486	77.8758	92.6008	100		Panobinostat	0.385841	0.308169	0.324309	0.422156	12.8735	77.9954	97.054	100		Panobinostat	0.910485	0.696799	0.631765	0.641055	2.50848	39.4481	95.2664	100		Panobinostat	0.399912	0.749449	1.11749	1.94404	9.34806	42.3505	102.502	100
	Vorinostat	5.96375	17.2813	51.7809	104.073	117.969	102.784	119.896	100		Vorinostat	2.63215	42.0795	85.704	90.437	106.19	95.0215	104.052	100		Vorinostat	0.723768	17.0875	70.4859	104.048	101.844	101.826	102.973	100		Vorinostat	1.65374	6.05751	73.7585	93.0738	102.852	93.4269	97.1617	100		Vorinostat	3.3607	16.5619	60.1266	105.421	99.8278	102.221	101.786	100
	Mocetinostat	5.13535	3.8319	39.3945	66.8204	94.1488	108.765	110.761	100		Mocetinostat	1.11159	3.31029	52.6658	60.7528	89.7834	98.8194	107.018	100		Mocetinostat	1.76983	1.16156	43.3524	96.8184	103.005	98.4455	99.6207	100		Mocetinostat	0.817578	0.687509	9.52292	59.516	80.8473	105.486	101.668	100		Mocetinostat	0.839917	2.22779	36.9132	85.2028	85.1976	90.7594	92.9933	100
	FCS	100									FCS	100									FCS	100									FCS	100									FCS	100
		with ICI and Ribo										with ICI and Ribo										with ICI and Ribo										with ICI and Ribo										with ICI and Ribo
		10	2.41827	0.584804	0.141421	0.0341995	0.00827037	0.002				10	2.41827	0.584804	0.141421	0.0341995	0.00827037	0.002				10	2.41827	0.584804	0.141421	0.0341995	0.00827037	0.002				10	2.41827	0.584804	0.141421	0.0341995	0.00827037	0.002				10	2.41827	0.584804	0.141421	0.0341995	0.00827037	0.002
	Alobresib	9.78832	11.7999	14.1642	18.2255	17.7908	22.053	24.7354	22.9877		Alobresib	20.622	31.8742	36.6212	50.2259	67.3349	75.5564	65.3617	76.688		Alobresib	16.9412	17.5898	19.3541	22.3309	32.625	43.7428	44.4857	44.3602		Alobresib	13.4993	17.4664	18.86	25.0848	48.4972	67.5663	74.7387	75.8588		Alobresib	13.9136	15.6603	20.5518	20.3163	33.3181	47.1772	47.0405	43.1545
	Molibresib	15.5593	18.0511	17.6442	21.6491	22.5545	22.9973	23.5002	22.9877		Molibresib	49.5932	57.7151	70.2729	88.296	76.7327	74.5567	80.0063	76.688		Molibresib	25.2154	28.0353	37.0241	46.2677	46.252	46.1169	44.3697	44.3602		Molibresib	19.2595	34.2825	56.4036	76.5643	80.4106	77.4655	82.3942	75.8588		Molibresib	23.0335	26.5607	35.0884	47.3356	46.2448	49.2333	47.7447	43.1545
	Birabresib	12.9062	15.1194	16.8708	19.5891	19.1661	20.5392	22.671	22.9877		Birabresib	41.2685	39.6081	60.2214	67.5551	79.6218	71.1293	82.801	76.688		Birabresib	31.0469	24.5461	26.4208	37.3641	41.8716	42.6408	41.4711	44.3602		Birabresib	12.6632	17.4293	26.0417	53.4259	69.4523	72.3185	71.0039	75.8588		Birabresib	18.4319	19.6615	25.838	29.539	36.3652	43.2182	41.7286	43.1545
	Panobinostat	1.37309	2.14138	3.3114	5.08696	9.15052	14.9611	19.1228	22.9877		Panobinostat	0.394998	0.667651	0.971765	2.06937	25.4249	66.8263	62.4201	76.688		Panobinostat	0.297073	0.309177	0.294046	0.338431	10.7224	27.8189	41.5125	44.3602		Panobinostat	1.41218	0.659637	1.31927	1.26353	1.82097	47.3452	67.8915	75.8588		Panobinostat	0.619914	1.17917	1.69731	3.27023	7.16037	35.5726	39.9192	43.1545
	Vorinostat	5.45644	11.764	15.9368	20.5854	21.9174	26.1386	22.0912	22.9877		Vorinostat	2.78945	46.7723	67.2597	75.6788	83.6434	72.2357	71.0699	76.688		Vorinostat	0.643069	14.4002	29.2463	40.8982	45.3588	43.9375	43.0377	44.3602		Vorinostat	1.66303	5.48149	63.6178	74.3531	76.5364	74.5343	85.8225	75.8588		Vorinostat	3.92407	14.5212	40.3664	40.718	44.5958	48.1703	45.9353	43.1545
	Mocetinostat	3.79964	2.72199	26.327	25.1408	23.2524	26.8248	22.2869	22.9877		Mocetinostat	1.30384	2.73003	42.3399	54.5062	62.2926	67.8348	76.6051	76.688		Mocetinostat	1.91206	0.815563	24.2273	32.446	11.5682	36.2232	39.7119	44.3602		Mocetinostat	0.891903	0.668927	10.1268	53.6814	78.4875	86.6307	81.2422	75.8588		Mocetinostat	0.881039	2.79733	28.0205	39.0495	39.5388	46.1122	45.3473	43.1545
	FCS	22.9877									FCS	76.688									FCS	44.3602									FCS	75.8588									FCS	43.1545
R4		without ICI and Ribo										without ICI and Ribo										without ICI and Ribo										without ICI and Ribo										without ICI and Ribo
		10	2.41827	0.584804	0.141421	0.0341995	0.00827037	0.002				10	2.41827	0.584804	0.141421	0.0341995	0.00827037	0.002				10	2.41827	0.584804	0.141421	0.0341995	0.00827037	0.002				10	2.41827	0.584804	0.141421	0.0341995	0.00827037	0.002				10	2.41827	0.584804	0.141421	0.0341995	0.00827037	0.002
	Alobresib	9.89749	13.2709	15.4438	16.8199	35.7475	99.2865	107.547	100		Alobresib	20.6143	31.6425	41.9756	55.002	83.8289	115.137	97.9134	100		Alobresib	25.8623	29.9064	34.2477	47.1476	69.6191	95.6076	96.2286	100		Alobresib	12.4695	14.882	19.0667	28.1874	58.5968	85.8451	95.6245	100		Alobresib	15.1951	17.8425	22.2068	30.9221	56.7252	88.8139	96.5334	100
	Molibresib	18.0322	21.5866	38.9377	95.5243	99.325	110.565	105.662	100		Molibresib	55.9212	64.503	90.0598	108.386	114.646	98.789	100.615	100		Molibresib	44.4962	53.8752	86.1767	99.104	98.0839	94.2032	100.719	100		Molibresib	20.9713	32.306	56.314	83.1497	83.1708	81.7345	94.9579	100		Molibresib	23.9888	36.5995	72.4941	99.0116	103.512	99.6462	93.8083	100
	Birabresib	14.2197	15.7929	17.833	33.9333	77.5339	103.425	105.512	100		Birabresib	41.2992	53.1989	62.9572	100.287	114.312	116.629	109.122	100		Birabresib	38.2272	43.662	61.8616	88.1582	101.913	101.695	104.052	100		Birabresib	17.014	20.5798	34.3455	65.4929	85.57	90.7335	128.658	100		Birabresib	19.8334	22.3064	32.532	58.8554	93.6889	100.358	97.9308	100
	Panobinostat	1.42647	2.66232	3.94529	5.02906	9.18853	29.1709	78.533	100		Panobinostat	0.448183	0.456482	0.734522	2.00022	21.9423	78.044	87.5015	100		Panobinostat	0.347191	0.268951	0.353059	0.372619	12.8823	76.4495	96.7714	100		Panobinostat	0.597818	0.698336	0.608399	0.74066	2.4336	46.1854	87.6306	100		Panobinostat	0.332669	0.507064	0.735683	1.43326	5.76676	35.4337	79.6208	100
	Vorinostat	5.84511	12.7665	57.1178	90.1044	109.737	119.372	106.896	100		Vorinostat	3.00863	45.5901	82.8391	98.8596	103.294	105.817	100.976	100		Vorinostat	0.546704	12.2739	67.2357	103.148	99.1147	96.258	109.65	100		Vorinostat	1.13744	4.88307	64.6808	89.3104	92.2809	90.8419	97.1534	100		Vorinostat	2.03119	14.7789	56.5406	106.964	109.173	104.961	93.0309	100
	Mocetinostat	3.62829	3.39483	33.8873	63.6772	99.3925	105.917	118.177	100		Mocetinostat	1.48564	2.75964	51.4435	65.9078	90.6201	113.612	119.291	100		Mocetinostat	2.13694	1.02788	43.7637	94.9709	98.3568	101.882	105.148	100		Mocetinostat	0.820016	0.793564	11.3797	73.4682	92.7968	95.9842	104.102	100		Mocetinostat	0.659477	1.46843	34.5654	84.0671	96.9093	100.202	109.008	100
	FCS	100									FCS	100									FCS	100									FCS	100									FCS	100
		with ICI and Ribo										with ICI and Ribo										with ICI and Ribo										with ICI and Ribo										with ICI and Ribo
		10	2.41827	0.584804	0.141421	0.0341995	0.00827037	0.002				10	2.41827	0.584804	0.141421	0.0341995	0.00827037	0.002				10	2.41827	0.584804	0.141421	0.0341995	0.00827037	0.002				10	2.41827	0.584804	0.141421	0.0341995	0.00827037	0.002				10	2.41827	0.584804	0.141421	0.0341995	0.00827037	0.002
	Alobresib	8.1583	12.019	10.9256	14.6995	15.7415	19.0121	21.124	21.3818		Alobresib	23.2121	28.2044	39.133	52.4851	71.1739	74.2095	75.8778	70.4351		Alobresib	18.3561	17.4133	19.8779	20.9361	28.8413	37.349	42.0297	39.3289		Alobresib	11.9352	16.2786	19.3365	27.2933	48.1614	74.6003	80.0653	72.1836		Alobresib	14.0732	18.3957	19.508	22.442	37.1959	44.6847	45.5706	42.4361
	Molibresib	14.5881	14.7349	17.8652	17.531	22.0407	22.0664	20.3797	21.3818		Molibresib	46.028	68.1528	78.2722	77.0999	70.1883	80.6044	78.8656	70.4351		Molibresib	24.9029	25.7	35.3841	37.5074	39.8878	41.3685	41.5651	39.3289		Molibresib	20.638	28.6053	55.9886	68.3285	69.913	67.1435	78.8274	72.1836		Molibresib	21.8345	25.8104	37.7235	51.7667	45.8673	45.7589	45.5947	42.4361
	Birabresib	13.3191	13.4305	16.4034	18.2443	20.127	22.5772	25.0286	21.3818		Birabresib	40.8593	48.3145	55.5643	80.1521	83.8392	89.0286	82.3785	70.4351		Birabresib	33.746	26.3308	27.8966	35.1083	39.5025	43.8615	43.6952	39.3289		Birabresib	16.9135	22.241	35.3665	59.5967	71.4525	76.8064	75.214	72.1836		Birabresib	18.1488	20.2496	24.8586	35.1692	41.8599	46.0622	44.9902	42.4361
	Panobinostat	1.55284	1.76488	3.04143	4.30298	6.01003	12.8832	15.326	21.3818		Panobinostat	0.385935	0.709623	0.859017	1.50224	21.2451	69.0948	65.3849	70.4351		Panobinostat	0.390223	0.243523	0.337411	0.349147	9.91499	26.9821	37.4135	39.3289		Panobinostat	0.423234	0.634851	0.878211	0.86763	2.28017	38.5487	63.5909	72.1836		Panobinostat	0.517323	1.01706	1.35413	1.80697	6.04374	31.035	38.3031	42.4361
	Vorinostat	5.04406	7.80704	15.2532	17.5085	21.5042	22.8632	22.6083	21.3818		Vorinostat	3.24103	43.4488	74.7262	65.6857	80.4198	72.3628	73.4791	70.4351		Vorinostat	0.497803	12.5889	29.211	34.7973	40.4394	38.0922	38.3358	39.3289		Vorinostat	0.941696	5.71366	58.8137	69.8918	68.0984	73.701	76.7297	72.1836		Vorinostat	2.79765	14.8631	36.3467	40.6128	49.7399	48.9405	45.564	42.4361
	Mocetinostat	2.93648	2.48026	24.7234	22.2313	29.0403	26.7185	24.2896	21.3818		Mocetinostat	1.55204	3.05428	47.7418	56.2303	73.5103	66.0779	76.3135	70.4351		Mocetinostat	2.26212	1.05331	22.9048	32.9929	34.6829	36.9685	39.5641	39.3289		Mocetinostat	0.925825	0.957567	10.5544	66.834	76.4969	82.4407	84.6072	72.1836		Mocetinostat	0.649218	1.73369	26.3248	41.5793	27.7662	45.8534	42.7194	42.4361
	FCS	21.3818									FCS	70.4351									FCS	39.3289									FCS	72.1836									FCS	42.4361
