# Supplementary material for: Luminal breast cancer identity is determined by loss of glucocorticoid receptor activity
Source: EMBO Mol Med. 2023 Oct 30;15(12):e17737. doi: 10.15252/emmm.202317737 (PMC10701603; doi:10.15252/emmm.202317737)
Supplement: Supplementary file 6 — Source Data for Figure 4 [file EMMM-15-e17737-s003.zip › Source_Data_4G.xlsx]

## Sheet: Source Data 4G
HCI011		T347		T328		HCI05		T638		T2441
variable	value	variable	value	variable	value	variable	value	variable	value	variable	value
Vehicle	0.943396	Vehicle	1.26263	Vehicle	0.735294	Vehicle	1.52207	Vehicle	0.3125	Vehicle	0.793651
Vehicle	0.736285	Vehicle	1.20251	Vehicle	0.839285	Vehicle	1.59713	Vehicle	0.775504	Vehicle	0.98433
Vehicle	1.12365	Vehicle	1.26499	Vehicle	0.925199	Vehicle	0.934376	Vehicle	1.2116	Vehicle	1.2788
Vehicle	0.899526	Vehicle	0.793687	Vehicle	0.458364	Vehicle	0.505314	Vehicle	1.21333	Vehicle	1.2545
Vehicle	1.23397	Vehicle	0.888689	Vehicle	1.29391	Vehicle	0.441154	Vehicle	1.71643	Vehicle	0.870182
Vehicle	1.0654	Vehicle	0.590188	Vehicle	1.73977	Ribocicilib	1.56183	Vehicle	0.77297	Vehicle	0.801975
Ribocicilib	0.738459	Ribocicilib	0.468939	Ribocicilib	0.0612985	Ribocicilib	1.62587	Ribocicilib	0.233382	Ribocicilib	0.899395
Ribocicilib	0.820028	Ribocicilib	0.477104	Ribocicilib	0.329082	Ribocicilib	0.720909	Ribocicilib	0.64425	Ribocicilib	1.0171
Ribocicilib	0.711955	Ribocicilib	0.508006	Ribocicilib	0.754021	Ribocicilib	0.631163	Ribocicilib	1.38363	Ribocicilib	1.11871
Ribocicilib	1.12183	Ribocicilib	0.736942	Ribocicilib	0.595949	Ribocicilib	0.380486	Ribocicilib	0.610112	Ribocicilib	1.10303
Ribocicilib	1.426	Ribocicilib	0.95812	Ribocicilib	0.974986	Ribocicilib	0.406244	Ribocicilib	0.595302	Ribocicilib	1.21726
Ribocicilib	1.1346	Ribocicilib	0.411789	Ribocicilib	1.9506	Dexamethasone	2.09929	Ribocicilib	0.674654	Ribocicilib	1.11804
Dexamethasone	0.620454	Dexamethasone	0.54741	Dexamethasone	0.0175449	Dexamethasone	1.55689	Dexamethasone	0.32125	Dexamethasone	1.02776
Dexamethasone	0.997551	Dexamethasone	0.377242	Dexamethasone	0.758196	Dexamethasone	1.2989	Dexamethasone	0.649814	Dexamethasone	1.03299
Dexamethasone	0.914571	Dexamethasone	1.06776	Dexamethasone	1.07828	Dexamethasone	1.77164	Dexamethasone	0.574954	Dexamethasone	1.765
Dexamethasone	1.09275	Dexamethasone	2.3816	Dexamethasone	0.913036	Dexamethasone	0.41974	Dexamethasone	0.342616	Dexamethasone	1.07402
Dexamethasone	1.01215	Dexamethasone	1.1519	Dexamethasone	0.959034	Dexamethasone	0.810059	Dexamethasone	0.507982	Dexamethasone	1.25389
Dexamethasone	1.55899	Dexamethasone	0.596328	Dexamethasone	1.86447	Alobresib	0.363286	Dexamethasone	0.439443	Dexamethasone	1.52673
Alobresib	0.385163	Alobresib	0.25876	Alobresib	0.189229	Alobresib	0.18869	Alobresib	0.250752	Alobresib	0.773352
Alobresib	0.596711	Alobresib	0.19439	Alobresib	0.285449	Alobresib	0.286142	Alobresib	0.492598	Alobresib	0.669197
Alobresib	0.590144	Alobresib	0.658471	Alobresib	0.574107	Alobresib	0.237266	Alobresib	0.316418	Alobresib	1.26853
Alobresib	0.417543	Alobresib	0.602063	Alobresib	0.466642	Alobresib	0.237266	Alobresib	0.385479	Alobresib	0.97036
Alobresib	0.567901	Alobresib	0.643492	Alobresib	1.1696	Alobresib	0.501779	Alobresib	0.363669	Alobresib	1.04508
Alobresib	0.872067	Alobresib	0.313615	Alobresib	1.57414	Birabresib	0.198992	Alobresib	0.455089	Alobresib	1.39585
Birabresib	0.291781	Birabresib	0.199451	Birabresib	0.108721	Birabresib	0.0822953	Birabresib	0.798698	Birabresib	0.325585
Birabresib	0.404894	Birabresib	0.474944	Birabresib	0.258299	Birabresib	0.198353	Birabresib	0.56589	Birabresib	0.837779
Birabresib	0.277868	Birabresib	2.08195	Birabresib	0.703028	Birabresib	0.35924	Birabresib	0.336687	Birabresib	1.25623
Birabresib	0.333844	Birabresib	1.65228	Birabresib	0.481846	Birabresib	0.281756	Birabresib	0.718275	Birabresib	0.760249
Birabresib	0.54792	Birabresib	0.324681	Birabresib	0.943179	Birabresib	0.462186	Birabresib	0.577252	Birabresib	0.733702
Birabresib	0.783901	Birabresib	0.261189	Birabresib	1.2392	Vorinostat	0.157653	Birabresib	0.579708	Birabresib	0.809852
Vorinostat	0.648868	Vorinostat	0.5661	Vorinostat	0.124456	Vorinostat	0.699664	Vorinostat	0.196005	Vorinostat	0.674671
Vorinostat	0.574968	Vorinostat	1.17188	Vorinostat	0.18964	Vorinostat	1.73443	Vorinostat	0.445555	Vorinostat	0.925103
Vorinostat	0.605821	Vorinostat	1.12869	Vorinostat	0.485732	Vorinostat	1.8269	Vorinostat	0.417346	Vorinostat	1.30255
Vorinostat	0.456595	Vorinostat	0.0993876	Vorinostat	0.423999	Vorinostat	1.15074	Vorinostat	0.395614	Vorinostat	1.10142
Vorinostat	0.699995	Vorinostat	0.27502	Vorinostat	0.484983	Vorinostat	1.70514	Vorinostat	0.523001	Vorinostat	1.06467
Vorinostat	0.650425	Panobinostat	0.0570821	Vorinostat	0.760972	Panobinostat	0.879072	Vorinostat	0.405931	Vorinostat	1.20319
Panobinostat	0.408391	Panobinostat	0.0327247	Panobinostat	2.05338	Panobinostat	1.33134	Panobinostat	0.718483	Panobinostat	0.614473
Panobinostat	0.49334	Panobinostat	0.0229407	Panobinostat	1.80211	Panobinostat	2.90245	Panobinostat	0.676038	Panobinostat	1.04115
Panobinostat	0.51476	Panobinostat	0.0169356	Panobinostat	1.06199	Panobinostat	1.7432	Panobinostat	0.453339	Panobinostat	1.2805
Panobinostat	0.539957	Panobinostat	0.01363	Panobinostat	1.2078	Panobinostat	1.7438	Panobinostat	0.311429	Panobinostat	1.23987
Panobinostat	0.649485	Panobinostat	0.0114028	Panobinostat	0.643081	Panobinostat	0.669011	Panobinostat	0.666583	Panobinostat	1.04203
Panobinostat	0.571853	Molibresib	0.0439924	Molibresib	1.03259	Molibresib	0.496288	Panobinostat	0.413611	Panobinostat	1.33285
Molibresib	0.149299	Molibresib	0.0192967	Molibresib	0.352467	Molibresib	0.387766	Molibresib	0.394412	Molibresib	0.332478
Molibresib	0.278044	Molibresib	0.0159242	Molibresib	0.219541	Molibresib	1.48533	Molibresib	0.384382	Molibresib	0.982452
Molibresib	0.254155	Molibresib	0.0122121	Molibresib	0.319598	Molibresib	0.21517	Molibresib	0.44088	Molibresib	1.21021
Molibresib	0.417749	Molibresib	0.0108636	Molibresib	0.0679838	Molibresib	0.095621	Molibresib	0.215098	Molibresib	0.948093
Molibresib	0.427152	Molibresib	0.0107954	Molibresib	0.111037	Molibresib	0.0480244	Molibresib	0.455011	Molibresib	1.25326
Molibresib	0.406877							Molibresib	0.195796	Molibresib	0.941239
